# Supplementary material for: Enhanced Muscle Activation Using Robotic Assistance Within the Electromechanical Delay: Implications for Rehabilitation?
Source: IEEE Trans Neural Syst Rehabil Eng. Author manuscript; Available in PMC 2024 Aug 13. (PMC11321240; doi:10.1109/TNSRE.2024.3419688)
Supplement: supp1-3419688 [file NIHMS2008352-supplement-supp1-3419688.xlsx]

## Sheet: Sheet1
"Act" = Average peak muscle activation (% relative to their maximum across all trials)
"RT" = Reaction time (ms)
"Vel" = Peak angular velocity of forearm (deg/ sec)
"Pre" = average of 10 trials prior to condition
"Inter" = average of 30 trials when receiving pulls (except for the control condition)
"Post" = average of trials following the condition
Subject	Condition	Order	Pre_Act_Ag	Inter_Act_Ag	Post_Act_Ag	Pre_RT	Inter_RT	Post_RT	Pre_Vel	Inter_Vel	Post_Vel	Inter_Act_Ant	Q1_after	Q2_during
1	Rapid assistance	1	0.129074	0.169069	0.142732	191	214.633	210	444.019	577.293	525.991	0.0720737	5
2	Rapid assistance	5	0.176924	0.253645	0.209629	261.2	292.367	283.2	491.096	495.645	528.721	0.0208073	5	6
3	Rapid assistance	1	0.0503641	0.0614091	0.0736553	306	339.567	337.3	241.841	283.392	286.482	0.0124049	7	7
4	Rapid assistance	5	0.489833	0.677755	0.672161	294.5	301.933	279.5	431.8	483.242	520.473	0.0320815	4	5
5	Rapid assistance	3	0.223932	0.505669	0.289478	224.5	180.8	194.3	270.491		310.844	0.0301512	7	8
6	Rapid assistance	4	0.115804	0.157529	0.115594	190.5	249.333	206.2	380.543	415.928	405.201	0.0178479	4	8
7	Rapid assistance	4	0.229199	0.39814	0.281442	288.1	338.933	297.1	403.879	512.063	436.187	0.0679895	5	10
8	Rapid assistance	2	0.192554	0.35605	0.208615	247.2	258.6	257.8	403.352	495.549	448.165	0.0512326	7	9
9	Rapid assistance	3	0.0735211	0.123708	0.0781124	247.9	207.333	211.1	362.204	414.977	398.673	0.0380071	5	7
10	Rapid assistance	4	0.0678186	0.111124	0.0698865	197.4	176.833	203.6	292.067	432.664	333.335	0.0428692	5	10
11	Rapid assistance	5	0.265011	0.355131	0.291663	203	160.133	174.6				0.0300059	6	8
12	Rapid assistance	3	0.326746	0.335582	0.360027	207.9	200.033	182.7		469.981	462.68	0.0415199	8	9
13	Rapid assistance	2	0.104847	0.178304	0.12293	248.8	211.6	218.5		415.551		0.0266033	7	8
15	Rapid assistance	5	0.459408	0.582397	0.497112	202.6	202.2	192.1	577.447	612.474	606.086	0.0517907	6	7
1	Delayed assistance	2	0.14383	0.141486	0.120069	187.9	200.967	190.1	505.465	546.581	493.549	0.0516	6
2	Delayed assistance	4	0.118002	0.17609	0.179313	291.4	284.467	293.7	439.67	461.95	448.133	0.0205	5	6
3	Delayed assistance	4	0.0862919	0.119405	0.0972538	335.8	326.967	340.7	275.909	328.656	323.759	0.0213	6	8
4	Delayed assistance	3	0.525522	0.573429	0.569972	346.7	275.933	292	419.459	468.756	465.537	0.0358	5	7
5	Delayed assistance	2	0.148389	0.344176	0.26273	224.3	201.333	197.1			323.123	0.0195	3	5
6	Delayed assistance	3	0.113745	0.156843	0.114436	193.4	222.033	213.5	406.333	471.889	455.495	0.0194	9	9
7	Delayed assistance	1	0.304502	0.206035	0.300427	232.9	283.067	333.1	469.778	418.842	514.592	0.04	5	6
8	Delayed assistance	3	0.178112	0.300917	0.237448	281.4	290.333	283.3				0.0427	6	8
9	Delayed assistance	2	0.036786	0.0774498	0.0680276	237.2	321.8	203.5	269.839	327.1	344.977	0.0246	5	4
10	Delayed assistance	1	0.0514393	0.0690925	0.0582565	208.7	196.933	212.9	265.258	367.186	299.932	0.0363	6	8
11	Delayed assistance	4	0.258678	0.3361	0.256558	233.7	202.4	174.6				0.0233	5	7
12	Delayed assistance	2	0.283243	0.352193	0.32037	188.5	234.1	209.8	406.175	489.67	464.671	0.0276	8	8
13	Delayed assistance	4	0.114426	0.125992	0.127481	252.7	225.5	228.3				0.0211	8	7
15	Delayed assistance	2	0.389116	0.450651	0.420714	235.6	232.31	257.4	558.774		535.447	0.0292	5	6
1	Control	3	0.100899	0.126069	0.118752	290	196.067	257.2	476.987	509.655	492.819	0.0495	5	3
2	Control	3	0.13379	0.158764	0.145859	328.8	286.8	293.6	445.985	470.088	468.529	0.0217	5	5
3	Control	2		0.10614			336.167			292.856		0.0182	8	8
4	Control	2	0.3605	0.580153	0.569352	365	279.833	313.1	320.459	502.658	478.686	0.0467	5	5
5	Control	1	0.179087	0.144411	0.176908	218.4	246.433	251	266.748	228.893	229.214	0.0095	4	5
6	Control	1	0.0987952	0.0903833	0.0833874	199.6	209.367	194.6	329.216	357.761	348.885	0.0106	8	4
7	Control	5	0.33416	0.322994	0.258336	276.8	288.367	235.2	502.467	506.417	499.671	0.0576	5	5
8	Control	1	0.258053	0.223534	0.240051	234.3	284.367	254.8	459.409	448.192		0.0357	5	5
9	Control	5	0.0417723	0.0388722	0.0384923	238.6	228	232.3	249.161	264.42	264.461	0.0129	7	7
10	Control	5	0.057165	0.0492187	0.0370961	205.3	200.667	202.2	278.314	279.397	272.524	0.0319	5	5
11	Control	2	0.342576	0.247219	0.261139	218.3	206.5	192.2				0.0174	5	5
12	Control	1	0.232785	0.293383	0.264849	205.1	196.567	206.6			398.753	0.0215	7	6
13	Control	5	0.10213	0.103952	0.094376	235.3	250.333	234.6			299.604	0.0189	5	5
15	Control	4		0.500305	0.439801		203.733	207.5		605.41	591.956	0.0437	5	5
1	Delayed perturbation	4	0.148032	0.206619	0.156382	223.5	227.1	220.2	463.938	255.791	563.342	0.0948	8	4
2	Delayed perturbation	2	0.134408	0.363625	0.217091	282.5	256.7	268.6	479.4	173.061	556.902	0.0465	7	1
3	Delayed perturbation	3	0.0673101	0.228637	0.104386	277	429.3	275.7	289.285	222.635	368.783	0.0338	8	3
4	Delayed perturbation	1	0.310237	0.507522	0.543344	504	289.8	271.2	411.143	198.745	486.174	0.0367	6	3
5	Delayed perturbation	4	0.244235	0.474245	0.35763	188.6	233.7	173.7			367.985	0.0313	8	4
6	Delayed perturbation	2	0.0949965	0.128381	0.0859012	171	224.333	212		231.258	352.517	0.0188	7	3
7	Delayed perturbation	2	0.102316	0.431049	0.232528	379.4	442	246.5	338.632	263.443	402.131	0.1066	9	8
8	Delayed perturbation	5	0.129101	0.360432	0.175738	255.4	221.967	243	330.94	169.21	351.426	0.0803	7	3
9	Delayed perturbation	4	0.07774	0.19779	0.0704184	267	279.8	258.3	363.374	213.276	383.664	0.0528	6	4
10	Delayed perturbation	3	0.0535641	0.0922599	0.0654959	182.9	227.133	210.5		343.595	292.06	0.0333	8	7
11	Delayed perturbation	1	0.259781	0.411567	0.361022	236.7	278.267	207.9				0.0265	6	7
12	Delayed perturbation	5	0.268873	0.167052	0.199818	203.6	317.067	223.8	395.547	161.605	396.551	0.0195	9	2
13	Delayed perturbation	1		0.193875	0.0939231		363.567	307.2				0.0296	8	4
15	Delayed perturbation	1	0.397637	0.612081	0.521344	208.6	180.833	191.2		190.785	619.592	0.0442	8	3
1	Rapid perturbation	5	0.144802	0.131503	0.133015	218.7	258.966	254.9	509.155		520.16	0.0716	7
2	Rapid perturbation	1	0.0824613	0.334626	0.195097	307.1	287.6	347.2	352.177	201.64	463.977	0.0944	6	2
3	Rapid perturbation	5	0.0743571	0.279037	0.117803	330.8	415.5	279.7	258.777	171.172	329.321	0.0388	5	7
4	Rapid perturbation	4											6	3
5	Rapid perturbation	5	0.181046	0.429893	0.279218	206	264.967	202.2		155.863		0.0275	8	5
6	Rapid perturbation	5	0.14171	0.176573	0.140183	237.2	206.8	225	457.508	207.41	502.662	0.0164	9	2
7	Rapid perturbation	3	0.276137	0.370145	0.342535	305.1	324.6	252.4	459.325	203.661	552.088	0.0787	6	3
8	Rapid perturbation	4	0.208615	0.403443	0.187083	257.8	187.933	231.9	5.4094	155.053	365.252	0.1223	7	2
9	Rapid perturbation	1	0.0645498	0.187388	0.0823875	211.4	313.2	255.8	338.606	194.286	404.194	0.0481	5	5
10	Rapid perturbation	2	0.0690739	0.0432988	0.0742653	192.6	107.2	196.8	305.996	381.458	341.552	0.0322	7	3
11	Rapid perturbation	3	0.242938	0.216565	0.17798	249	175.1	187.2				0.0157	7	4
12	Rapid perturbation	4	0.209151	0.171616	0.202482	208.6	271.5	213.5		184.583	433.99	0.0168	8	2
13	Rapid perturbation	3	0.0967637	0.178465	0.109887	238.2	244.167	230.8	340.792	195.567	342.277	0.0298	8	6
15	Rapid perturbation	3	0.252225	0.555089	0.473641	282.9	197.6	188.7	443.376	194.748	614.984	0.0389	8	4
